# Supplementary material for: Genetics of cannabis use in opioid use disorder: A genome-wide association and polygenic risk score study
Source: PLoS One. 2023 Jul 26;18(7):e0289059. doi: 10.1371/journal.pone.0289059 (PMC10370765; doi:10.1371/journal.pone.0289059)
Supplement: S2 File — (XLSX) [file pone.0289059.s002.xlsx]

## Sheet: Cannabis
Genetic Variants from the Literature																		Genetic variants from GWAS
First Author Last Name, Year	Outcome associated with SNP	Build	SNP IDs	CHR	BP	Alleles	Minor Allele	MAF	Effect Allele	Gene or Locus	N	Measure of Association type	Measure of Association value	Measure of Variability	Measure of Variability value	P	Ethnicity	SNP	A1	A2	MAF	OR	L95	U95	P	N
Agrawal, 2011	DSM-IV cannabis dependence	GRCh37	rs1019238	17	54278715			EA=0.4, AA=0.1		ANKFN1	3054	OR	1.4530000000000001	95% CI	1.254 - 1.682	6.0999999999999998E-7	AA & EA	chr17:56201354:G:A	A	G	0.3985	0.9775	0.8736	1.094	0.6907	2616
Agrawal, 2014	Cannabis use disorder factor scores from 12 DSM IV + 5 criteria	GRCh37	rs4364205	3	32417644		T	0.41			1035	β	-0.19	95% CI	-0.14000000000000001	1.3E-7	AA	chr3:32376152:T:G	T	G	0.4354	1	0.8945	1.119	0.9943	2616
Agrawal, 2018	Cannabis dependent cases compared with cannabis-exposed controls	GRCh37	rs77300175	10	120633376	T/G	T		T		8515	β	0.53	SE	0.09	1.3000000000000001E-8	EA	chr10:118873864:C:T	T	C	0.05505	1.033	0.8123	1.314	0.7904	2616
Demontis, 2019	Cannabis use disorder	hg19	rs56372821	8	27436500	A/G	A	0.16300000000000001			51372	OR	0.72799999999999998			9.3099999999999997E-12	EA	chr8:27578983:G:A	A	G	0.1486	1.014	0.8664	1.186	0.8646	2616
Johnson, 2020	Cannabis Use Disorder	GRCh37	rs1392816	1	66481188	T/C			T		351174	β	-9.98E-2	SE	1.84E-2	6.1399999999999994E-8	EA	chr1:66015505:C:T	T	C	0.3775	0.9239	0.8247	1.035	0.1717	2616
Johnson, 2020	Cannabis use disorder	GRCh37	rs719012	10	118689195	T/C			T		356928	β	9.6100000000000005E-2	SE	1.8700000000000001E-2	2.8659999999999999E-7	EA	chr10:116929684:T:C	T	C	0.2646	1.06	0.9342	1.202	0.3678	2616
Johnson, 2020	Cannabis Use Disorder	GRCh37	rs1509513	11	113504913	A/G			A		356900	β	8.5699999999999998E-2	SE	1.6799999999999999E-2	3.1790000000000001E-7	EA	chr11:113634191:A:G	G	A	0.3989	1.054	0.9426	1.178	0.3573	2616
Johnson, 2020	Cannabis use disorder	GRCh37	rs17271123	15	62100506	T/G			T		291017	β	0.12839999999999999	SE	2.52E-2	3.5429999999999999E-7	EA	chr15:61808307:G:T	T	G	0.4027	0.99	0.8841	1.109	0.8619	2616
Johnson, 2020	Cannabis Use Disorder	GRCh37	rs17514242	18	53270902	C/G			C		357037	β	-8.7999999999999995E-2	SE	1.7100000000000001E-2	2.5610000000000002E-7	EA	chr18:55603671:C:G	G	C	0.3571	1.043	0.9278	1.171	0.4839	2616
Johnson, 2020	Cannabis use disorder	GRCh37	rs719504	2	22918025	A/G			A		350403	β	0.10249999999999999	SE	1.9199999999999998E-2	8.9960000000000006E-8	EA	chr2:22695153:G:A	A	G	0.331	0.9877	0.8776	1.112	0.8378	2616
Johnson, 2020	Cannabis Use Disorder	GRCh37	rs11715758	3	50292324	A/G			A		355885	β	-9.35E-2	SE	1.7500000000000002E-2	8.9109999999999995E-8	EA	chr3:50254892:G:A	A	G	0.3773	0.953	0.8502	1.068	0.4087	2616
Johnson, 2020	Cannabis use disorder	GRCh37	rs62394959	5	163074552	A/G			A		349654	β	-9.1999999999999998E-2	SE	1.83E-2	5.3379999999999998E-7	EA	chr5:163647546:A:G	G	A	0.4979	0.9645	0.8627	1.078	0.5258	2616
Johnson, 2020	Cannabis Use Disorder	GRCh37	rs553920	6	53442069	T/C			T		353969	β	0.104	SE	1.9800000000000002E-2	1.5970000000000001E-7	EA	chr6:53577271:C:T	T	C	0.2406	0.9915	0.87	1.13	0.8977	2616
Johnson, 2020	Cannabis use disorder	GRCh37	rs7783012	7	114116881	A/G			A		357019	β	0.10100000000000001	SE	1.6799999999999999E-2	1.835E-9	EA	chr7:114476826:G:A	G	A	0.4139	0.9051	0.8084	1.013	0.08369	2616
Johnson, 2020	Cannabis Use Disorder	GRCh37	rs4732724	8	27423062	C/G			C		349639	β	-0.1138	SE	1.9599999999999999E-2	6.464E-9	EA	chr8:27565545:G:C	C	G	0.3425	0.9884	0.8774	1.113	0.8476	2616
Minica, 2018	Age of first cannabis use	HG19	rs4935127	10	56654986	C/G	G	0.22589999999999999	C		24953	β	-6.8400000000000002E-2	SE	1.3599999999999999E-2	4.6499999999999999E-7	EA	chr10:54895226:C:G	G	C	0.2189	0.9936	0.8698	1.135	0.925	2616
Minica, 2018	Age of first cannabis use	HG19	rs1574587	16	84453056	T/C	T	0.14149999999999999	T		24953	β	9.8000000000000004E-2	SE	1.67E-2	4.0899999999999997E-9	EA	chr16:84419450:C:T	T	C	0.1324	1.137	0.9642	1.34	0.127	2616
Minica, 2018	Age of first cannabis use	HG19	rs2249437	6	1595216	T/C	T	0.45950000000000002	T		24953	β	7.0699999999999999E-2	SE	1.41E-2	5.0579999999999999E-7	EA	chr6:1594981:T:C	T	C	0.4621	1.007	0.9006	1.125	0.9062	2616
Pasman, 2018	Lifetime cannabis use	HG19	rs9919557	11	112877408	T/C	C	0.38600000000000001	T		184765	β	-5.4899999999999997E-2	SE	8.5000000000000006E-3	9.9349999999999998E-11	EA	chr11:113006686:T:C	C	T	0.399	1.005	0.8962	1.126	0.9381	2616
Pasman, 2018	Lifetime cannabis use	HG19	rs10499	16	28915527	A/G	G	0.34870000000000001	A		184765	β	5.3199999999999997E-2	SE	8.6999999999999994E-3	1.134E-9	EA	chr16:28904206:G:A	G	A	0.3406	1.042	0.9275	1.172	0.4855	2616
Pasman, 2018	Lifetime cannabis use	HG19	rs17761723	17	2107090	T/C	T	0.34620000000000001	T		184765	β	4.7300000000000002E-2	SE	8.5000000000000006E-3	3.236E-8	EA	chr17:2203796:C:T	T	C	0.3448	0.9711	0.866	1.089	0.615	2616
Pasman, 2018	Lifetime cannabis use	HG19	rs7651996	3	85057349	T/G	T	0.47660000000000002	T		184765	β	4.8899999999999999E-2	SE	8.2000000000000007E-3	2.3710000000000002E-9	EA	chr3:85008198:G:T	G	T	0.4945	1.005	0.8998	1.122	0.9333	2616
Pasman, 2018	Lifetime cannabis use	HG19	rs2875907	3	85518580	A/G	A	0.35239999999999999	A		184765	β	7.1199999999999999E-2	SE	8.6E-3	9.3810000000000002E-17	EA	chr3:85469430:A:G	A	G	0.3838	1.147	1.024	1.284	0.01791	2616
Pasman, 2018	Lifetime cannabis use	HG19	rs1448602	3	85780454	A/G	G	0.24429999999999999	A		184765	β	-6.1800000000000001E-2	SE	9.4999999999999998E-3	6.5519999999999997E-11	EA	chr3:85731304:A:G	G	A	0.2581	1.153	1.016	1.307	0.02684	2616
Pasman, 2018	Lifetime cannabis use	HG19	rs10085617	7	3634711	A/T	A	0.41599999999999998	A		184765	β	4.5999999999999999E-2	SE	8.3000000000000001E-3	2.934E-8	EA	chr7:3595079:A:T	A	T	0.432	1.029	0.9199	1.151	0.6179	2616
Pasman, 2018	Lifetime cannabis use	HG19	rs9773390	8	81565692	T/C	C	6.7299999999999999E-2	T		184765	β	-0.1714	SE	2.9399999999999999E-2	5.6589999999999996E-9	EA	chr8:80653457:T:C	C	T	0.07162	1.035	0.8381	1.279	0.7469	2616
Pasman, 2018	Lifetime cannabis use	hg19	rs10883796	10	104655315	G/A	G	0.29644100000000001			126444	β	-5.638E-2	SE	1.0951000000000001E-2	2.6199999999999999E-7	E	chr10:102895558:G:A	A	G	0.321	1.14	1.01	1.285	0.03331	2616
Pasman, 2018	Lifetime cannabis use	hg19	rs4492854	11	112983534	C/T	C	0.43630000000000002			30366	β	0.1113	SE	2.1250999999999999E-2	1.6299999999999999E-7	E	chr11:113112812:C:T	C	T	0.443	1.03	0.9203	1.152	0.6103	2616
Pasman, 2018	Lifetime cannabis use	hg19	rs75448266	12	6798632	A/C	A	8.4048999999999999E-2			125672	β	-9.4399999999999998E-2	SE	1.7746000000000001E-2	1.04E-7	E	chr12:6689466:A:C	C	A	0.08229	0.9886	0.8066	1.212	0.9124	2616
Pasman, 2018	Lifetime cannabis use	hg19	rs2650494	16	28318440	A/G	A	0.41431200000000001			124286	β	-5.2589999999999998E-2	SE	1.0222999999999999E-2	2.6800000000000002E-7	E	chr16:28307119:A:G	G	A	0.4251	1.019	0.9119	1.139	0.7373	2616
Pasman, 2018	Lifetime cannabis use	hg19	rs325363	18	38331295	G/A	G	0.229965			126624	β	5.9212000000000001E-2	SE	1.1689E-2	4.0699999999999998E-7	E	chr18:40751331:G:A	G	A	0.2251	1.042	0.9139	1.189	0.5365	2616
Pasman, 2018	Lifetime cannabis use	hg19	rs7609594	3	85482595	G/A	A	0.38		CADM2	126785	β	6.8000000000000005E-2	SE	0.01	5.8599999999999997E-11	E	chr3:85433445:G:A	G	A	0.4116	1.099	0.9818	1.23	0.1009	2616
Pasman, 2018	Lifetime cannabis use	hg19	rs4099556	4	37067936	G/A	A	0.17599999999999999		MIR4801	126785	β	-7.9000000000000001E-2	SE	1.2999999999999999E-2	3.5600000000000001E-9	E	chr4:37066314:G:A	G	A	0.1741	0.9606	0.8298	1.112	0.5901	2616
Pasman, 2018	Lifetime cannabis use	hg19	rs76565656	7	148048453	G/A	G	0.122539			124918	β	-7.9740000000000005E-2	SE	1.5258000000000001E-2	1.73E-7	E	chr7:148351361:G:A	A	G	0.1318	0.9639	0.817	1.137	0.6627	2616
Sherva, 2016	DSM-IV cannabis dependence criteria count	GRCh37	rs4643011	10	115322500					HABP2	1250					7.2099999999999996E-7	AA	chr10:113562741:G:A	A	G	0.1419	1.127	0.9606	1.323	0.1422	2616
Sherva, 2016	DSM-IV cannabis dependence criteria count	GRCh37	rs7689780	4	25281387					PI4K2B,PI4K2B-ZCCHC4	2640					4.63E-7	EA	chr4:25279765:A:G	A	G	0.1093	0.9398	0.7857	1.124	0.4969	2616
Sherva, 2016	DSM-IV cannabis dependence criteria count	GRCh37	rs77378271	8	3073489					CSMD1	2640					5.3000000000000003E-10	EA	chr8:3215967:A:G	G	A	0.05448	1.111	0.8719	1.415	0.3947	2616
Stringer, 2016	Lifetime cannabis use	HG19	rs4984460	15	96424399	T/G	G	0.24460000000000004	T		32330	β	-0.1166	SE	2.3099999999999999E-2	4.609E-7	EA	chr15:95881170:T:G	G	T	0.2371	1.055	0.926	1.202	0.42	2616

## Sheet: Heaviness of Use
Genetic Variants from the Literature																		Genetic variants from GWAS
First Author Last Name, Year	Outcome associated with SNP	Build	SNP IDs	CHR	BP	Alleles	Minor Allele	MAF	Effect Allele	Gene or Locus	N	Measure of Association type	Measure of Association value	Measure of Variability	Measure of Variability value	P	Ethnicity	SNP	A1	A2	MAF	BETA	SE	P	N
Agrawal, 2011	DSM-IV cannabis dependence	GRCh37	rs1019238	17	54278715			EA=0.4, AA=0.1		ANKFN1	3054	OR	1.4530000000000001	95% CI	1.254 - 1.682	6.0999999999999998E-7	AA & EA	chr17:56201354:G:A	A	G	0.3985	-0.0321	0.02511	0.2013	1293
Agrawal, 2014	Cannabis use disorder factor scores from 12 DSM IV + 5 criteria	GRCh37	rs4364205	3	32417644		T	0.41			1035	β	-0.19	95% CI	-0.14000000000000001	1.3E-7	AA	chr3:32376152:T:G	T	G	0.4354	-0.02337	0.02445	0.3392	1293
Agrawal, 2018	Cannabis dependent cases compared with cannabis-exposed controls	GRCh37	rs77300175	10	120633376	T/G	T		T		8515	β	0.53	SE	0.09	1.3000000000000001E-8	EA	chr10:118873864:C:T	T	C	0.05505	-0.1476	0.05081	0.00373	1293
Demontis, 2019	Cannabis use disorder	hg19	rs56372821	8	27436500	A/G	A	0.16300000000000001			51372	OR	0.72799999999999998			9.3099999999999997E-12	EA	chr8:27578983:G:A	A	G	0.1486	-0.06131	0.03553	0.08467	1293
Johnson, 2020	Cannabis Use Disorder	GRCh37	rs1392816	1	66481188	T/C			T		351174	β	-9.98E-2	SE	1.84E-2	6.1399999999999994E-8	EA	chr1:66015505:C:T	T	C	0.3775	0.01219	0.02555	0.6334	1293
Johnson, 2020	Cannabis Use Disorder	GRCh37	rs719012	10	118689195	T/C			T		356928	β	9.6100000000000005E-2	SE	1.8700000000000001E-2	2.8659999999999999E-7	EA	chr10:116929684:T:C	T	C	0.2646	-0.04554	0.0277	0.1005	1293
Johnson, 2020	Cannabis Use Disorder	GRCh37	rs1509513	11	113504913	A/G			A		356900	β	8.5699999999999998E-2	SE	1.6799999999999999E-2	3.1790000000000001E-7	EA	chr11:113634191:A:G	G	A	0.3989	-0.02741	0.02453	0.2641	1293
Johnson, 2020	Cannabis Use Disorder	GRCh37	rs17271123	15	62100506	T/G			T		291017	β	0.12839999999999999	SE	2.52E-2	3.5429999999999999E-7	EA	chr15:61808307:G:T	T	G	0.4027	0.03685	0.02521	0.1441	1293
Johnson, 2020	Cannabis Use Disorder	GRCh37	rs17514242	18	53270902	C/G			C		357037	β	-8.7999999999999995E-2	SE	1.7100000000000001E-2	2.5610000000000002E-7	EA	chr18:55603671:C:G	G	C	0.3571	0.01827	0.02617	0.4851	1293
Johnson, 2020	Cannabis Use Disorder	GRCh37	rs719504	2	22918025	A/G			A		350403	β	0.10249999999999999	SE	1.9199999999999998E-2	8.9960000000000006E-8	EA	chr2:22695153:G:A	A	G	0.331	-0.03518	0.02645	0.1837	1293
Johnson, 2020	Cannabis Use Disorder	GRCh37	rs11715758	3	50292324	A/G			A		355885	β	-9.35E-2	SE	1.7500000000000002E-2	8.9109999999999995E-8	EA	chr3:50254892:G:A	A	G	0.3773	-0.03669	0.02525	0.1465	1293
Johnson, 2020	Cannabis Use Disorder	GRCh37	rs62394959	5	163074552	A/G			A		349654	β	-9.1999999999999998E-2	SE	1.83E-2	5.3379999999999998E-7	EA	chr5:163647546:A:G	G	A	0.4979	-0.01327	0.02469	0.5912	1293
Johnson, 2020	Cannabis Use Disorder	GRCh37	rs553920	6	53442069	T/C			T		353969	β	0.104	SE	1.9800000000000002E-2	1.5970000000000001E-7	EA	chr6:53577271:C:T	T	C	0.2406	-0.002268	0.02908	0.9379	1293
Johnson, 2020	Cannabis Use Disorder	GRCh37	rs7783012	7	114116881	A/G			A		357019	β	0.10100000000000001	SE	1.6799999999999999E-2	1.835E-9	EA	chr7:114476826:G:A	G	A	0.4139	0.01507	0.02491	0.5454	1293
Johnson, 2020	Cannabis Use Disorder	GRCh37	rs4732724	8	27423062	C/G			C		349639	β	-0.1138	SE	1.9599999999999999E-2	6.464E-9	EA	chr8:27565545:G:C	C	G	0.3425	-0.03403	0.0268	0.2045	1293
Minica, 2018	Age of first cannabis use	HG19	rs4935127	10	56654986	C/G	G	0.22589999999999999	C		24953	β	-6.8400000000000002E-2	SE	1.3599999999999999E-2	4.6499999999999999E-7	EA	chr10:54895226:C:G	G	C	0.2189	-0.04068	0.02997	0.1749	1293
Minica, 2018	Age of first cannabis use	HG19	rs1574587	16	84453056	T/C	T	0.14149999999999999	T		24953	β	9.8000000000000004E-2	SE	1.67E-2	4.0899999999999997E-9	EA	chr16:84419450:C:T	T	C	0.1324	0.02074	0.03675	0.5727	1293
Minica, 2018	Age of first cannabis use	HG19	rs2249437	6	1595216	T/C	T	0.45950000000000002	T		24953	β	7.0699999999999999E-2	SE	1.41E-2	5.0579999999999999E-7	EA	chr6:1594981:T:C	T	C	0.4621	0.03447	0.0249	0.1666	1293
Pasman, 2018	Lifetime cannabis use	HG19	rs9919557	11	112877408	T/C	C	0.38600000000000001	T		184765	β	-5.4899999999999997E-2	SE	8.5000000000000006E-3	9.9349999999999998E-11	EA	chr11:113006686:T:C	C	T	0.399	-0.02441	0.02514	0.3317	1293
Pasman, 2018	Lifetime cannabis use	HG19	rs10499	16	28915527	A/G	G	0.34870000000000001	A		184765	β	5.3199999999999997E-2	SE	8.6999999999999994E-3	1.134E-9	EA	chr16:28904206:G:A	G	A	0.3406	0.05509	0.02605	0.03466	1293
Pasman, 2018	Lifetime cannabis use	HG19	rs17761723	17	2107090	T/C	T	0.34620000000000001	T		184765	β	4.7300000000000002E-2	SE	8.5000000000000006E-3	3.236E-8	EA	chr17:2203796:C:T	T	C	0.3448	-0.05634	0.02531	0.02619	1293
Pasman, 2018	Lifetime cannabis use	HG19	rs7651996	3	85057349	T/G	T	0.47660000000000002	T		184765	β	4.8899999999999999E-2	SE	8.2000000000000007E-3	2.3710000000000002E-9	EA	chr3:85008198:G:T	G	T	0.4945	0.02892	0.02435	0.2351	1293
Pasman, 2018	Lifetime cannabis use	HG19	rs2875907	3	85518580	A/G	A	0.35239999999999999	A		184765	β	7.1199999999999999E-2	SE	8.6E-3	9.3810000000000002E-17	EA	chr3:85469430:A:G	A	G	0.3838	0.01902	0.02487	0.4446	1293
Pasman, 2018	Lifetime cannabis use	HG19	rs1448602	3	85780454	A/G	G	0.24429999999999999	A		184765	β	-6.1800000000000001E-2	SE	9.4999999999999998E-3	6.5519999999999997E-11	EA	chr3:85731304:A:G	G	A	0.2581	0.01594	0.02762	0.564	1293
Pasman, 2018	Lifetime cannabis use	HG19	rs10085617	7	3634711	A/T	A	0.41599999999999998	A		184765	β	4.5999999999999999E-2	SE	8.3000000000000001E-3	2.934E-8	EA	chr7:3595079:A:T	A	T	0.432	0.07752	0.02493	0.001917	1293
Pasman, 2018	Lifetime cannabis use	HG19	rs9773390	8	81565692	T/C	C	6.7299999999999999E-2	T		184765	β	-0.1714	SE	2.9399999999999999E-2	5.6589999999999996E-9	EA	chr8:80653457:T:C	C	T	0.07162	0.02077	0.04661	0.656	1293
Pasman, 2018	Lifetime cannabis use	hg19	rs10883796	10	104655315	G/A	G	0.29644100000000001			126444	β	-5.638E-2	SE	1.0951000000000001E-2	2.6199999999999999E-7	E	chr10:102895558:G:A	A	G	0.321	-0.009417	0.02574	0.7145	1293
Pasman, 2018	Lifetime cannabis use	hg19	rs4492854	11	112983534	C/T	C	0.43630000000000002			30366	β	0.1113	SE	2.1250999999999999E-2	1.6299999999999999E-7	E	chr11:113112812:C:T	C	T	0.443	-0.02544	0.02487	0.3065	1293
Pasman, 2018	Lifetime cannabis use	hg19	rs75448266	12	6798632	A/C	A	8.4048999999999999E-2			125672	β	-9.4399999999999998E-2	SE	1.7746000000000001E-2	1.04E-7	E	chr12:6689466:A:C	C	A	0.08229	0.007093	0.04581	0.877	1293
Pasman, 2018	Lifetime cannabis use	hg19	rs2650494	16	28318440	A/G	A	0.41431200000000001			124286	β	-5.2589999999999998E-2	SE	1.0222999999999999E-2	2.6800000000000002E-7	E	chr16:28307119:A:G	G	A	0.4251	0.03485	0.02461	0.157	1293
Pasman, 2018	Lifetime cannabis use	hg19	rs325363	18	38331295	G/A	G	0.229965			126624	β	5.9212000000000001E-2	SE	1.1689E-2	4.0699999999999998E-7	E	chr18:40751331:G:A	G	A	0.2251	0.04013	0.02873	0.1628	1293
Pasman, 2018	Lifetime cannabis use	hg19	rs7609594	3	85482595	G/A	A	0.38		CADM2	126785	β	6.8000000000000005E-2	SE	0.01	5.8599999999999997E-11	E	chr3:85433445:G:A	G	A	0.4116	0.01265	0.02494	0.6121	1293
Pasman, 2018	Lifetime cannabis use	hg19	rs4099556	4	37067936	G/A	A	0.17599999999999999		MIR4801	126785	β	-7.9000000000000001E-2	SE	1.2999999999999999E-2	3.5600000000000001E-9	E	chr4:37066314:G:A	G	A	0.1741	0.03021	0.03236	0.3507	1293
Pasman, 2018	Lifetime cannabis use	hg19	rs76565656	7	148048453	G/A	G	0.122539			124918	β	-7.9740000000000005E-2	SE	1.5258000000000001E-2	1.73E-7	E	chr7:148351361:G:A	A	G	0.1318	-0.02831	0.03674	0.4411	1293
Sherva, 2016	DSM-IV cannabis dependence criteria count	GRCh37	rs4643011	10	115322500					HABP2	1250					7.2099999999999996E-7	AA	chr10:113562741:G:A	A	G	0.1419	0.06367	0.03613	0.07827	1293
Sherva, 2016	DSM-IV cannabis dependence criteria count	GRCh37	rs7689780	4	25281387					PI4K2B,PI4K2B-ZCCHC4	2640					4.63E-7	EA	chr4:25279765:A:G	A	G	0.1093	-0.01074	0.04037	0.7901	1293
Sherva, 2016	DSM-IV cannabis dependence criteria count	GRCh37	rs77378271	8	3073489					CSMD1	2640					5.3000000000000003E-10	EA	chr8:3215967:A:G	G	A	0.05448	-0.04258	0.054	0.4305	1293
Stringer, 2016	Lifetime cannabis use	HG19	rs4984460	15	96424399	T/G	G	0.24460000000000004	T		32330	β	-0.1166	SE	2.3099999999999999E-2	4.609E-7	EA	chr15:95881170:T:G	G	T	0.2371	0.00597	0.02916	0.8378	1293

## Sheet: Legend
Legend
CHR = Chromosome
BP = Base pair
SNP = Single Nucliotide Polymorphism
MAF = Minor Allele Frequency
N = Number of participants in the respective analysis
P = P-value
OR = Odds Ratio
β = Beta
L95 = Lower 95% Confidence Interval
U95 =Upper 95% Confidence Interval
SE = Standard Error
A1 = Effect Allele/Minor Allele
A2 = Alternative Alelle
